# Supplementary material for: EGFR and MUC1 as dual-TAA drug targets for lung cancer and colorectal cancer
Source: Front Oncol. 2024 Nov 27;14:1433033. doi: 10.3389/fonc.2024.1433033 (PMC11631732; doi:10.3389/fonc.2024.1433033)
Supplement: Supplementary file 4 [file Table1.xlsx]

## Sheet: Supplementary Table 1
Supplementary Table 1: Public single-cell RNA sequencing datasets used in this study
Author	Dataset ID	Platform	Sample
Kim, N., et al. [10]	GSE131907	10x Genomics	17 primary LUAD tissues,
			16 normal lung tissues
Qian, J., et al. [11]	E-MTAB-6149	10x Genomics	3 primary LUAD tissues, 1 normal lung tissue
Qian, J., et al. [11]	E-MTAB-6653	10x Genomics	12 primary LUAD tissues,
			4 normal lung tissues
Madissoon, E., et al. [12]	PRJEB31843	10x Genomics	11 normal lung tissues
	(www.tissuestabilitycellatlas.org)
Vieira Braga, F.A., et al. [13]	GSE130148	10x Genomics	4 normal lung tissues
Wu, F., et al. [14]	GSE148071	Illumina HiSeq X10	18 primary LUAD

## Sheet: Supplementary Table 2
Supplementary Table 2: Cell cluster markers for single-cell RNA sequencing analysis
Cell-type	Marker
T cell	CD3D
CD8 T	CD8A, CD8B
T proliferating	MKI67, HMG2
B cell	MS4A1
Myeloid (Mono/Macro)	CD14, LYZ2
Epithelial	EPCAM
Endothelial	PECAM1
Fibroblast	COL1A1

## Sheet: Supplementary Table 3
Supplementary Table 3: Percentages of LUAD patients with co-expression of EGFR and MUC1 in the single-cell dataset of GSE148071
Cell cluster	The number of patients who have more than 10% co-expression	The number of patients who have less than 10% co-expression
CD8T	0	18
Endothelial	0	18
Epithelial	0	18
Fibroblasts	0	18
Malignant	8	10
Mono/Macro	0	18
Plasma	0	18
T proliferating	0	18
